# Supplementary material for: Primary Care Clinicians’ Prescribing Patterns of Reduced-Dose Direct Oral Anticoagulants for Extended-Phase Venous Thromboembolism Treatment
Source: J Clin Med. 2023 Dec 23;13(1):96. doi: 10.3390/jcm13010096 (PMC10779925; doi:10.3390/jcm13010096)
Supplement: Supplementary file 1 [file jcm-13-00096-s001.zip]

Archive with 1 entries (1 files):
- jcm-2776617-supplementary.pdf
